# Supplementary material for: Predicting breast cancer drug response using a multiple-layer cell line drug response network model
Source: BMC Cancer. 2021 May 31;21:648. doi: 10.1186/s12885-021-08359-6 (PMC8166022; doi:10.1186/s12885-021-08359-6)
Supplement: Supplementary file 1 — Additional file 1: Table S1. Correlations of cell line pairs with respect to their CNV, mutation and pathway activity profiles, as well as their response to all tested drugs in the GDSC. [file 12885_2021_8359_MOESM1_ESM.xlsx]

## Sheet: cnv_sim
CellLine1	CellLine2	CellLine_correlation_by_cnv	CellLine_correlation_by_cnv_class	CellLine_response_correlation
AU565	AU565	1	high	1
AU565	BT-20	0.875849	interlow	0.870637
AU565	BT-483	0.854656	interlow	0.710486
AU565	BT-549	0.87875	interlow	0.78389
AU565	CAL-148	0.882827	interlow	0.834812
AU565	CAL-51	0.883411	interlow	0.776347
AU565	CAL-85-1	0.883995	interlow	0.77799
AU565	CAMA-1	0.869498	interlow	0.867451
AU565	COLO-824	0.879332	interlow	0.821854
AU565	DU-4475	0.875849	interlow	0.749471
AU565	EFM-19	0.843959	interlow	0.826244
AU565	EFM-192A	0.878169	interlow	0.843964
AU565	EVSA-T	0.856357	interlow	0.817464
AU565	HCC1187	0.880495	interlow	0.763894
AU565	HCC1395	0.860907	interlow	0.814201
AU565	HCC1500	0.860907	interlow	0.795164
AU565	HCC1569	0.885164	interlow	0.823822
AU565	HCC2157	0.87065	interlow	0.816931
AU565	HCC38	0.870074	interlow	0.840445
AU565	Hs-578-T	0.882827	interlow	0.768706
AU565	JIMT-1	0.86319	interlow	0.88524
AU565	MCF7	0.841164	interlow	0.762395
AU565	MDA-MB-157	0.852959	interlow	0.815429
AU565	MDA-MB-175-VII	0.84564	interlow	0.854307
AU565	MDA-MB-231	0.867774	interlow	0.814227
AU565	MDA-MB-330	0.8356	interlow	0.876851
AU565	MDA-MB-361	0.851265	interlow	0.890053
AU565	MDA-MB-415	0.868348	interlow	0.841689
AU565	MDA-MB-436	0.869498	interlow	0.866217
AU565	MDA-MB-468	0.866052	interlow	0.83548
AU565	MFM-223	0.84564	interlow	0.759189
AU565	MRK-nu-1	0.838934	interlow	0.770088
AU565	OCUB-M	0.85409	interlow	0.805551
AU565	T47D	0.880495	interlow	0.787193
AU565	UACC-893	0.886335	interlow	0.824837
AU565	YMB-1-E	0.874113	interlow	0.831059
AU565	BT-474	0.790156	low	0.83732
AU565	CAL-120	0.814217	low	0.794501
AU565	HCC1143	0.808276	low	0.830139
AU565	HCC1419	0.744901	low	0.855439
AU565	HCC1428	0.811512	low	0.846397
AU565	HCC1599	0.809354	low	0.84914
AU565	HCC1937	0.777063	low	0.876169
AU565	HCC1954	0.68535	low	0.822556
AU565	HCC202	0.823476	low	0.798556
AU565	HCC2218	0.744901	low	0.790725
AU565	HCC70	0.684882	low	0.829205
AU565	HDQ-P1	0.7409	low	0.832063
AU565	MDA-MB-453	0.769298	low	0.773258
AU565	UACC-812	0.822929	low	0.746706
AU565	ZR-75-30	0.812593	low	0.909719
BT-20	BT-20	1	high	1
BT-20	BT-549	0.99017	high	0.817468
BT-20	CAL-148	0.992129	high	0.84116
BT-20	CAL-51	0.99017	high	0.768113
BT-20	CAL-85-1	0.990823	high	0.809284
BT-20	CAMA-1	0.979791	high	0.851698
BT-20	COLO-824	0.988216	high	0.834304
BT-20	DU-4475	0.984319	high	0.743088
BT-20	EFM-19	0.94992	high	0.819958
BT-20	EVSA-T	0.957461	high	0.826132
BT-20	HCC1187	0.988216	high	0.814727
BT-20	HCC1395	0.966332	high	0.799291
BT-20	HCC1500	0.968882	high	0.827659
BT-20	HCC1569	0.979146	high	0.849376
BT-20	HCC2157	0.978502	high	0.827956
BT-20	HCC38	0.97657	high	0.86832
BT-20	Hs-578-T	0.989519	high	0.736492
BT-20	MDA-MB-157	0.958723	high	0.802228
BT-20	MDA-MB-175-VII	0.949294	high	0.8583
BT-20	MDA-MB-231	0.974001	high	0.830626
BT-20	MDA-MB-415	0.975927	high	0.839133
BT-20	MDA-MB-436	0.974642	high	0.846598
BT-20	MDA-MB-468	0.973359	high	0.883844
BT-20	T47D	0.989519	high	0.808729
BT-20	UACC-893	0.959987	high	0.860897
BT-20	YMB-1-E	0.982376	high	0.83725
BT-20	BT-483	0.910063	interhigh	0.775938
BT-20	CAL-120	0.908263	interhigh	0.829145
BT-20	HCC1143	0.907663	interhigh	0.831587
BT-20	HCC1599	0.907663	interhigh	0.880481
BT-20	HCC202	0.911265	interhigh	0.770106
BT-20	JIMT-1	0.935011	interhigh	0.882533
BT-20	MCF7	0.940575	interhigh	0.698003
BT-20	MDA-MB-330	0.904075	interhigh	0.846509
BT-20	MDA-MB-361	0.940575	interhigh	0.861504
BT-20	MFM-223	0.930706	interhigh	0.765122
BT-20	MRK-nu-1	0.941816	interhigh	0.772357
BT-20	OCUB-M	0.942437	interhigh	0.84031
BT-20	BT-474	0.851829	interlow	0.814086
BT-20	EFM-192A	0.888094	interlow	0.795687
BT-20	HCC1937	0.87065	interlow	0.892674
BT-20	HCC2218	0.829518	interlow	0.777236
BT-20	HDQ-P1	0.83283	interlow	0.863524
BT-20	MDA-MB-453	0.841722	interlow	0.815135
BT-20	UACC-812	0.88575	interlow	0.823287
BT-20	ZR-75-30	0.839491	interlow	0.822081
BT-20	HCC1419	0.765698	low	0.806502
BT-20	HCC1428	0.821836	low	0.812659
BT-20	HCC1954	0.715335	low	0.86955
BT-20	HCC70	0.777063	low	0.856914
BT-474	BT-474	1	high	1
BT-474	BT-549	0.85579	interlow	0.820682
BT-474	CAL-148	0.858629	interlow	0.787519
BT-474	CAL-51	0.860337	interlow	0.668541
BT-474	CAL-85-1	0.859767	interlow	0.732483
BT-474	CAMA-1	0.84564	interlow	0.795254
BT-474	COLO-824	0.855223	interlow	0.834743
BT-474	DU-4475	0.851829	interlow	0.677589
BT-474	EFM-192A	0.858629	interlow	0.728076
BT-474	EVSA-T	0.864334	interlow	0.816617
BT-474	HCC1187	0.856357	interlow	0.759749
BT-474	HCC1395	0.837266	interlow	0.692364
BT-474	HCC1500	0.837266	interlow	0.785322
BT-474	HCC1569	0.858629	interlow	0.808805
BT-474	HCC202	0.864906	interlow	0.823774
BT-474	HCC2157	0.846762	interlow	0.786549
BT-474	HCC38	0.846201	interlow	0.780323
BT-474	Hs-578-T	0.858629	interlow	0.625337
BT-474	JIMT-1	0.837266	interlow	0.782386
BT-474	MCF7	0.83671	interlow	0.606956
BT-474	MDA-MB-157	0.829518	interlow	0.722568
BT-474	MDA-MB-231	0.843959	interlow	0.672132
BT-474	MDA-MB-330	0.83671	interlow	0.821287
BT-474	MDA-MB-361	0.847886	interlow	0.825747
BT-474	MDA-MB-415	0.844519	interlow	0.73657
BT-474	MDA-MB-436	0.84564	interlow	0.745152
BT-474	MDA-MB-468	0.841164	interlow	0.788817
BT-474	T47D	0.856357	interlow	0.851438
BT-474	UACC-893	0.85409	interlow	0.854036
BT-474	YMB-1-E	0.850137	interlow	0.859932
BT-474	BT-483	0.785945	low	0.782826
BT-474	CAL-120	0.787522	low	0.765049
BT-474	EFM-19	0.821836	low	0.75579
BT-474	HCC1143	0.7828	low	0.788278
BT-474	HCC1419	0.743899	low	0.848932
BT-474	HCC1428	0.737911	low	0.783489
BT-474	HCC1599	0.788048	low	0.789884
BT-474	HCC1937	0.755491	low	0.819404
BT-474	HCC1954	0.649647	low	0.8026
BT-474	HCC2218	0.794387	low	0.894792
BT-474	HCC70	0.670058	low	0.793868
BT-474	HDQ-P1	0.718246	low	0.780147
BT-474	MDA-MB-175-VII	0.822382	low	0.846547
BT-474	MDA-MB-453	0.747914	low	0.862484
BT-474	MFM-223	0.8072	low	0.761644
BT-474	MRK-nu-1	0.815845	low	0.705028
BT-474	OCUB-M	0.82512	low	0.826824
BT-474	UACC-812	0.818563	low	0.778475
BT-474	ZR-75-30	0.791212	low	0.874838
BT-483	BT-483	1	high	1
BT-483	BT-549	0.914277	interhigh	0.752275
BT-483	CAL-148	0.91488	interhigh	0.674471
BT-483	CAL-51	0.914277	interhigh	0.624088
BT-483	CAL-85-1	0.913674	interhigh	0.662497
BT-483	CAMA-1	0.903479	interhigh	0.69638
BT-483	COLO-824	0.911265	interhigh	0.743091
BT-483	DU-4475	0.907663	interhigh	0.608635
BT-483	HCC1187	0.911265	interhigh	0.680673
BT-483	HCC1569	0.902882	interhigh	0.723329
BT-483	HCC2157	0.902286	interhigh	0.717678
BT-483	HCC38	0.899312	interhigh	0.728244
BT-483	Hs-578-T	0.912469	interhigh	0.612085
BT-483	MDA-MB-231	0.896939	interhigh	0.657657
BT-483	MDA-MB-415	0.899906	interhigh	0.697896
BT-483	MDA-MB-436	0.898718	interhigh	0.707435
BT-483	MDA-MB-468	0.893982	interhigh	0.743358
BT-483	T47D	0.912469	interhigh	0.758398
BT-483	YMB-1-E	0.905868	interhigh	0.767118
BT-483	CAL-120	0.859767	interlow	0.727313
BT-483	EFM-19	0.875849	interlow	0.72552
BT-483	EFM-192A	0.856357	interlow	0.642559
BT-483	EVSA-T	0.883995	interlow	0.783427
BT-483	HCC1143	0.851265	interlow	0.701265
BT-483	HCC1395	0.889857	interlow	0.67053
BT-483	HCC1428	0.858061	interlow	0.754127
BT-483	HCC1500	0.892212	interlow	0.737352
BT-483	HCC1599	0.837821	interlow	0.714203
BT-483	HCC202	0.840048	interlow	0.644249
BT-483	JIMT-1	0.862048	interlow	0.723402
BT-483	MCF7	0.8672	interlow	0.53918
BT-483	MDA-MB-157	0.883995	interlow	0.705989
BT-483	MDA-MB-175-VII	0.87527	interlow	0.744953
BT-483	MDA-MB-330	0.84564	interlow	0.761574
BT-483	MDA-MB-361	0.8672	interlow	0.720312
BT-483	MFM-223	0.861477	interlow	0.688809
BT-483	MRK-nu-1	0.868348	interlow	0.664943
BT-483	OCUB-M	0.868923	interlow	0.676285
BT-483	UACC-893	0.886335	interlow	0.750899
BT-483	HCC1419	0.762112	low	0.782153
BT-483	HCC1937	0.803444	low	0.752585
BT-483	HCC1954	0.690039	low	0.717405
BT-483	HCC2218	0.766211	low	0.735504
BT-483	HCC70	0.708579	low	0.728281
BT-483	HDQ-P1	0.772396	low	0.694759
BT-483	MDA-MB-453	0.786996	low	0.761427
BT-483	UACC-812	0.816388	low	0.737028
BT-483	ZR-75-30	0.816931	low	0.766415
BT-549	BT-549	1	high	1
BT-549	CAL-51	0.994745	high	0.842218
BT-549	CAL-85-1	0.994091	high	0.796141
BT-549	CAMA-1	0.983023	high	0.792604
BT-549	COLO-824	0.991475	high	0.862031
BT-549	DU-4475	0.987565	high	0.679734
BT-549	EFM-19	0.953055	high	0.876492
BT-549	EVSA-T	0.961886	high	0.834625
BT-549	HCC1187	0.991475	high	0.854345
BT-549	HCC1395	0.968244	high	0.866531
BT-549	HCC1500	0.970798	high	0.734419
BT-549	HCC1569	0.982376	high	0.767135
BT-549	HCC2157	0.981729	high	0.764946
BT-549	HCC38	0.978502	high	0.846457
BT-549	Hs-578-T	0.992782	high	0.837766
BT-549	MDA-MB-157	0.961886	high	0.733969
BT-549	MDA-MB-175-VII	0.952427	high	0.749943
BT-549	MDA-MB-231	0.975927	high	0.850854
BT-549	MDA-MB-415	0.979146	high	0.817786
BT-549	MDA-MB-436	0.977857	high	0.883666
BT-549	MDA-MB-468	0.974001	high	0.848606
BT-549	T47D	0.992782	high	0.793015
BT-549	UACC-893	0.964424	high	0.793204
BT-549	CAL-120	0.911265	interhigh	0.872637
BT-549	HCC1143	0.910664	interhigh	0.829424
BT-549	HCC1599	0.911867	interhigh	1
BT-549	HCC202	0.914277	interhigh	0.73005
BT-549	JIMT-1	0.938098	interhigh	0.87725
BT-549	MCF7	0.94368	interhigh	0.818567
BT-549	MDA-MB-330	0.907064	interhigh	0.716057
BT-549	MDA-MB-361	0.94368	interhigh	0.842232
BT-549	MFM-223	0.933779	interhigh	0.85784
BT-549	MRK-nu-1	0.944925	interhigh	0.798948
BT-549	OCUB-M	0.945548	interhigh	0.850658
BT-549	EFM-192A	0.891034	interlow	0.753724
BT-549	HCC1937	0.874691	interlow	0.867438
BT-549	HCC2218	0.832278	interlow	0.731378
BT-549	HDQ-P1	0.8356	interlow	0.809608
BT-549	MDA-MB-453	0.844519	interlow	0.887647
BT-549	ZR-75-30	0.842281	interlow	0.765566
BT-549	HCC1419	0.768268	low	0.662991
BT-549	HCC1428	0.823476	low	0.793466
BT-549	HCC1954	0.71776	low	0.811327
BT-549	HCC70	0.772396	low	0.836807
CAL-120	CAL-120	1	high	1
CAL-120	CAL-148	0.914277	interhigh	0.851062
CAL-120	CAL-51	0.916088	interhigh	0.800668
CAL-120	CAL-85-1	0.915484	interhigh	0.807687
CAL-120	CAMA-1	0.900501	interhigh	0.803022
CAL-120	COLO-824	0.910664	interhigh	0.880001
CAL-120	DU-4475	0.907064	interhigh	0.77976
CAL-120	HCC1187	0.911867	interhigh	0.799432
CAL-120	HCC1500	0.893982	interhigh	0.798902
CAL-120	HCC1569	0.904672	interhigh	0.81567
CAL-120	HCC2157	0.901691	interhigh	0.778649
CAL-120	HCC38	0.901095	interhigh	0.870717
CAL-120	Hs-578-T	0.914277	interhigh	0.748894
CAL-120	MDA-MB-231	0.898718	interhigh	0.828546
CAL-120	MDA-MB-415	0.899312	interhigh	0.767441
CAL-120	MDA-MB-436	0.900501	interhigh	0.859031
CAL-120	MDA-MB-468	0.896939	interhigh	0.837999
CAL-120	T47D	0.913071	interhigh	0.791254
CAL-120	YMB-1-E	0.90527	interhigh	0.773498
CAL-120	EFM-19	0.87527	interlow	0.808709
CAL-120	EVSA-T	0.883411	interlow	0.819434
CAL-120	HCC1143	0.833937	interlow	0.828953
CAL-120	HCC1395	0.891623	interlow	0.824354
CAL-120	HCC1599	0.840606	interlow	0.868099
CAL-120	HCC202	0.841722	interlow	0.715114
CAL-120	JIMT-1	0.882244	interlow	0.884688
CAL-120	MCF7	0.866626	interlow	0.711757
CAL-120	MDA-MB-157	0.883411	interlow	0.828486
CAL-120	MDA-MB-175-VII	0.875849	interlow	0.759221
CAL-120	MDA-MB-330	0.857492	interlow	0.786477
CAL-120	MDA-MB-361	0.868923	interlow	0.825813
CAL-120	MFM-223	0.866626	interlow	0.842967
CAL-120	MRK-nu-1	0.870074	interlow	0.825211
CAL-120	OCUB-M	0.876429	interlow	0.789191
CAL-120	UACC-893	0.88575	interlow	0.770456
CAL-120	EFM-192A	0.825669	low	0.754413
CAL-120	HCC1419	0.712916	low	0.708568
CAL-120	HCC1428	0.764672	low	0.804568
CAL-120	HCC1937	0.8072	low	0.821984
CAL-120	HCC1954	0.670977	low	0.711601
CAL-120	HCC2218	0.763647	low	0.695954
CAL-120	HCC70	0.710986	low	0.832596
CAL-120	HDQ-P1	0.766725	low	0.844934
CAL-120	MDA-MB-453	0.774985	low	0.766005
CAL-120	UACC-812	0.816931	low	0.770287
CAL-120	ZR-75-30	0.782277	low	0.698946
CAL-148	CAL-148	1	high	1
CAL-148	CAL-51	0.998026	high	0.760483
CAL-148	CAL-85-1	0.998684	high	0.786437
CAL-148	CAMA-1	0.984967	high	0.851492
CAL-148	COLO-824	0.993436	high	0.852529
CAL-148	DU-4475	0.989519	high	0.823594
CAL-148	EFM-19	0.953683	high	0.757119
CAL-148	EVSA-T	0.96252	high	0.835189
CAL-148	HCC1187	0.994745	high	0.768787
CAL-148	HCC1395	0.972718	high	0.735353
CAL-148	HCC1500	0.972718	high	0.799847
CAL-148	HCC1569	0.986915	high	0.807227
CAL-148	HCC2157	0.983671	high	0.823594
CAL-148	HCC38	0.983023	high	0.902749
CAL-148	Hs-578-T	0.997369	high	0.726911
CAL-148	MDA-MB-157	0.963789	high	0.814031
CAL-148	MDA-MB-175-VII	0.95557	high	0.734872
CAL-148	MDA-MB-231	0.980437	high	0.786056
CAL-148	MDA-MB-415	0.983671	high	0.780584
CAL-148	MDA-MB-436	0.982376	high	0.853535
CAL-148	MDA-MB-468	0.977214	high	0.825907
CAL-148	T47D	0.994745	high	0.804174
CAL-148	UACC-893	0.967606	high	0.779514
CAL-148	YMB-1-E	0.987565	high	0.83501
CAL-148	HCC1143	0.912469	interhigh	0.741733
CAL-148	HCC1599	0.91488	interhigh	0.880213
CAL-148	HCC202	0.916088	interhigh	0.76391
CAL-148	JIMT-1	0.941195	interhigh	0.840486
CAL-148	MCF7	0.945548	interhigh	0.698749
CAL-148	MDA-MB-330	0.911265	interhigh	0.802042
CAL-148	MDA-MB-361	0.948044	interhigh	0.837094
CAL-148	MFM-223	0.938098	interhigh	0.772992
CAL-148	MRK-nu-1	0.948044	interhigh	0.872696
CAL-148	OCUB-M	0.947419	interhigh	0.844288
CAL-148	EFM-192A	0.892801	interlow	0.768537
CAL-148	HCC1428	0.827316	interlow	0.801137
CAL-148	HCC1937	0.877589	interlow	0.810326
CAL-148	HCC2218	0.833937	interlow	0.80019
CAL-148	HDQ-P1	0.838378	interlow	0.848631
CAL-148	MDA-MB-453	0.846201	interlow	0.795631
CAL-148	UACC-812	0.890445	interlow	0.762819
CAL-148	HCC1419	0.771879	low	0.76331
CAL-148	HCC1954	0.719219	low	0.747881
CAL-148	HCC70	0.776023	low	0.831392
CAL-51	CAL-51	1	high	1
CAL-51	CAL-85-1	0.999342	high	0.783552
CAL-51	CAMA-1	0.983023	high	0.736363
CAL-51	COLO-824	0.994091	high	0.744778
CAL-51	DU-4475	0.99017	high	0.706103
CAL-51	EFM-19	0.95557	high	0.707532
CAL-51	EVSA-T	0.964424	high	0.689574
CAL-51	HCC1187	0.995401	high	0.689727
CAL-51	HCC1395	0.973359	high	0.81603
CAL-51	HCC1500	0.973359	high	0.692024
CAL-51	HCC1569	0.987565	high	0.770561
CAL-51	HCC2157	0.984319	high	0.792776
CAL-51	HCC38	0.983671	high	0.764067
CAL-51	Hs-578-T	0.998026	high	0.776816
CAL-51	MDA-MB-157	0.964424	high	0.785008
CAL-51	MDA-MB-175-VII	0.9562	high	0.690582
CAL-51	MDA-MB-231	0.981083	high	0.860726
CAL-51	MDA-MB-415	0.981729	high	0.78554
CAL-51	MDA-MB-436	0.983023	high	0.823674
CAL-51	MDA-MB-468	0.977857	high	0.743916
CAL-51	T47D	0.995401	high	0.641381
CAL-51	UACC-893	0.966969	high	0.675145
CAL-51	YMB-1-E	0.988216	high	0.796493
CAL-51	HCC1143	0.910664	interhigh	0.727222
CAL-51	HCC1599	0.916693	interhigh	0.683809
CAL-51	HCC202	0.916693	interhigh	0.59468
CAL-51	JIMT-1	0.941816	interhigh	0.888064
CAL-51	MCF7	0.946171	interhigh	0.899289
CAL-51	MDA-MB-330	0.911867	interhigh	0.725019
CAL-51	MDA-MB-361	0.948669	interhigh	0.801751
CAL-51	MFM-223	0.938717	interhigh	0.684302
CAL-51	MRK-nu-1	0.948669	interhigh	0.751645
CAL-51	OCUB-M	0.948044	interhigh	0.680886
CAL-51	EFM-192A	0.893392	interlow	0.783496
CAL-51	HCC1428	0.827866	interlow	0.750778
CAL-51	HCC1937	0.879332	interlow	0.767389
CAL-51	HCC2218	0.834491	interlow	0.623753
CAL-51	HDQ-P1	0.83671	interlow	0.782263
CAL-51	MDA-MB-453	0.846762	interlow	0.624755
CAL-51	UACC-812	0.891034	interlow	0.648502
CAL-51	ZR-75-30	0.846762	interlow	0.668159
CAL-51	HCC1419	0.772396	low	0.645943
CAL-51	HCC1954	0.719706	low	0.718607
CAL-51	HCC70	0.776543	low	0.694357
CAL-85-1	CAL-85-1	1	high	1
CAL-85-1	CAMA-1	0.983671	high	0.837714
CAL-85-1	COLO-824	0.994745	high	0.805151
CAL-85-1	DU-4475	0.990823	high	0.77613
CAL-85-1	EFM-19	0.95494	high	0.790791
CAL-85-1	EVSA-T	0.963789	high	0.705858
CAL-85-1	HCC1187	0.996057	high	0.714328
CAL-85-1	HCC1395	0.974001	high	0.766333
CAL-85-1	HCC1500	0.974001	high	0.753984
CAL-85-1	HCC1569	0.988216	high	0.830804
CAL-85-1	HCC2157	0.984967	high	0.754289
CAL-85-1	HCC38	0.984319	high	0.841808
CAL-85-1	Hs-578-T	0.998684	high	0.639198
CAL-85-1	MDA-MB-157	0.96506	high	0.727161
CAL-85-1	MDA-MB-175-VII	0.95683	high	0.784288
CAL-85-1	MDA-MB-231	0.981729	high	0.819223
CAL-85-1	MDA-MB-361	0.949294	high	0.822227
CAL-85-1	MDA-MB-415	0.982376	high	0.737011
CAL-85-1	MDA-MB-436	0.983671	high	0.767451
CAL-85-1	MDA-MB-468	0.978502	high	0.793907
CAL-85-1	MRK-nu-1	0.949294	high	0.820334
CAL-85-1	T47D	0.996057	high	0.720572
CAL-85-1	UACC-893	0.966332	high	0.741864
CAL-85-1	YMB-1-E	0.988867	high	0.726659
CAL-85-1	EFM-192A	0.893982	interhigh	0.813226
CAL-85-1	HCC1143	0.911265	interhigh	0.805709
CAL-85-1	HCC1599	0.916088	interhigh	0.802002
CAL-85-1	HCC202	0.917298	interhigh	0.725962
CAL-85-1	JIMT-1	0.942437	interhigh	0.836826
CAL-85-1	MCF7	0.946795	interhigh	0.731882
CAL-85-1	MDA-MB-330	0.912469	interhigh	0.770665
CAL-85-1	MFM-223	0.939336	interhigh	0.645833
CAL-85-1	OCUB-M	0.948669	interhigh	0.805561
CAL-85-1	HCC1428	0.828417	interlow	0.768039
CAL-85-1	HCC1937	0.87875	interlow	0.806946
CAL-85-1	HCC2218	0.835045	interlow	0.704312
CAL-85-1	HDQ-P1	0.837266	interlow	0.83203
CAL-85-1	MDA-MB-453	0.847324	interlow	0.717103
CAL-85-1	UACC-812	0.891623	interlow	0.67581
CAL-85-1	ZR-75-30	0.847324	interlow	0.739265
CAL-85-1	HCC1419	0.772913	low	0.698864
CAL-85-1	HCC1954	0.720193	low	0.763633
CAL-85-1	HCC70	0.777063	low	0.804088
CAMA-1	CAMA-1	1	high	1
CAMA-1	COLO-824	0.981083	high	0.849009
CAMA-1	DU-4475	0.977214	high	0.736602
CAMA-1	EVSA-T	0.950546	high	0.814766
CAMA-1	HCC1187	0.981083	high	0.752966
CAMA-1	HCC1395	0.958092	high	0.775796
CAMA-1	HCC1500	0.96062	high	0.856535
CAMA-1	HCC1569	0.972078	high	0.846025
CAMA-1	HCC2157	0.971438	high	0.855339
CAMA-1	HCC38	0.968244	high	0.867707
CAMA-1	Hs-578-T	0.982376	high	0.706283
CAMA-1	MDA-MB-157	0.96062	high	0.850972
CAMA-1	MDA-MB-231	0.965696	high	0.810042
CAMA-1	MDA-MB-415	0.968882	high	0.818916
CAMA-1	MDA-MB-436	0.967606	high	0.832598
CAMA-1	MDA-MB-468	0.96252	high	0.852843
CAMA-1	OCUB-M	0.953055	high	0.873196
CAMA-1	T47D	0.982376	high	0.78807
CAMA-1	UACC-893	0.953055	high	0.792215
CAMA-1	YMB-1-E	0.975285	high	0.876372
CAMA-1	EFM-19	0.941816	interhigh	0.833543
CAMA-1	HCC1143	0.901095	interhigh	0.795816
CAMA-1	HCC1599	0.901095	interhigh	0.831
CAMA-1	HCC202	0.904672	interhigh	0.81417
CAMA-1	JIMT-1	0.928254	interhigh	0.843603
CAMA-1	MCF7	0.933779	interhigh	0.725581
CAMA-1	MDA-MB-175-VII	0.942437	interhigh	0.781183
CAMA-1	MDA-MB-330	0.897532	interhigh	0.89198
CAMA-1	MDA-MB-361	0.933779	interhigh	0.868364
CAMA-1	MFM-223	0.923978	interhigh	0.737597
CAMA-1	MRK-nu-1	0.935011	interhigh	0.84685
CAMA-1	EFM-192A	0.88166	interlow	0.807247
CAMA-1	HCC1937	0.864334	interlow	0.857701
CAMA-1	MDA-MB-453	0.8356	interlow	0.798765
CAMA-1	UACC-812	0.879332	interlow	0.733814
CAMA-1	ZR-75-30	0.833384	interlow	0.676418
CAMA-1	HCC1419	0.76007	low	0.820977
CAMA-1	HCC1428	0.814759	low	0.854019
CAMA-1	HCC1954	0.710023	low	0.786199
CAMA-1	HCC2218	0.823476	low	0.787974
CAMA-1	HCC70	0.778624	low	0.828896
CAMA-1	HDQ-P1	0.826767	low	0.848825
COLO-824	COLO-824	1	high	1
COLO-824	DU-4475	0.988216	high	0.760054
COLO-824	EFM-19	0.952427	high	0.840884
COLO-824	EVSA-T	0.961253	high	0.834934
COLO-824	HCC1187	0.992129	high	0.836871
COLO-824	HCC1395	0.968882	high	0.798792
COLO-824	HCC1500	0.971438	high	0.828995
COLO-824	HCC1569	0.983023	high	0.832886
COLO-824	HCC2157	0.982376	high	0.809092
COLO-824	HCC38	0.979146	high	0.879588
COLO-824	Hs-578-T	0.993436	high	0.689844
COLO-824	MDA-MB-157	0.96252	high	0.844556
COLO-824	MDA-MB-175-VII	0.953055	high	0.750651
COLO-824	MDA-MB-231	0.97657	high	0.774358
COLO-824	MDA-MB-415	0.977214	high	0.766381
COLO-824	MDA-MB-436	0.978502	high	0.822347
COLO-824	MDA-MB-468	0.973359	high	0.849219
COLO-824	T47D	0.993436	high	0.787998
COLO-824	UACC-893	0.961253	high	0.766449
COLO-824	YMB-1-E	0.986266	high	0.781945
COLO-824	HCC1143	0.908862	interhigh	0.867359
COLO-824	HCC1599	0.911265	interhigh	0.850452
COLO-824	HCC202	0.91488	interhigh	0.812
COLO-824	JIMT-1	0.938717	interhigh	0.827211
COLO-824	MCF7	0.944302	interhigh	0.688969
COLO-824	MDA-MB-330	0.907663	interhigh	0.825401
COLO-824	MDA-MB-361	0.944302	interhigh	0.804965
COLO-824	MFM-223	0.934395	interhigh	0.826428
COLO-824	MRK-nu-1	0.945548	interhigh	0.793901
COLO-824	OCUB-M	0.946171	interhigh	0.806274
COLO-824	EFM-192A	0.891623	interlow	0.788253
COLO-824	HCC1937	0.874113	interlow	0.847687
COLO-824	HCC2218	0.83283	interlow	0.782914
COLO-824	HDQ-P1	0.833937	interlow	0.85075
COLO-824	MDA-MB-453	0.845079	interlow	0.822548
COLO-824	UACC-812	0.889269	interlow	0.772477
COLO-824	ZR-75-30	0.84284	interlow	0.758274
COLO-824	HCC1419	0.768783	low	0.747151
COLO-824	HCC1428	0.824024	low	0.835693
COLO-824	HCC1954	0.718246	low	0.758825
COLO-824	HCC70	0.772913	low	0.879092
DU-4475	DU-4475	1	high	1
DU-4475	EFM-19	0.951173	high	0.673315
DU-4475	EVSA-T	0.957461	high	0.689329
DU-4475	HCC1187	0.988216	high	0.711644
DU-4475	HCC1395	0.96506	high	0.689689
DU-4475	HCC1500	0.967606	high	0.728593
DU-4475	HCC1569	0.979146	high	0.746359
DU-4475	HCC2157	0.978502	high	0.705208
DU-4475	HCC38	0.975285	high	0.750596
DU-4475	Hs-578-T	0.989519	high	0.649773
DU-4475	MDA-MB-157	0.958723	high	0.700093
DU-4475	MDA-MB-175-VII	0.949294	high	0.703177
DU-4475	MDA-MB-231	0.972718	high	0.77589
DU-4475	MDA-MB-415	0.973359	high	0.66174
DU-4475	MDA-MB-436	0.974642	high	0.751892
DU-4475	MDA-MB-468	0.970798	high	0.751912
DU-4475	T47D	0.989519	high	0.643597
DU-4475	UACC-893	0.957461	high	0.688411
DU-4475	YMB-1-E	0.982376	high	0.634664
DU-4475	HCC1143	0.90527	interhigh	0.775795
DU-4475	HCC1599	0.907663	interhigh	0.860084
DU-4475	HCC202	0.911265	interhigh	0.64148
DU-4475	JIMT-1	0.935011	interhigh	0.805597
DU-4475	MCF7	0.940575	interhigh	0.659562
DU-4475	MDA-MB-330	0.904075	interhigh	0.697774
DU-4475	MDA-MB-361	0.940575	interhigh	0.712987
DU-4475	MFM-223	0.930706	interhigh	0.686558
DU-4475	MRK-nu-1	0.941816	interhigh	0.734335
DU-4475	OCUB-M	0.942437	interhigh	0.718658
DU-4475	EFM-192A	0.888094	interlow	0.708555
DU-4475	HCC1937	0.87065	interlow	0.748349
DU-4475	HCC2218	0.829518	interlow	0.645852
DU-4475	HDQ-P1	0.830621	interlow	0.778844
DU-4475	MDA-MB-453	0.841722	interlow	0.673828
DU-4475	UACC-812	0.889269	interlow	0.686818
DU-4475	ZR-75-30	0.839491	interlow	0.522692
DU-4475	HCC1419	0.765698	low	0.647055
DU-4475	HCC1428	0.820743	low	0.712182
DU-4475	HCC1954	0.715335	low	0.710161
DU-4475	HCC70	0.769814	low	0.781807
EFM-19	EFM-19	1	high	1
EFM-19	HCC1187	0.952427	high	0.760403
EFM-19	HCC38	0.957461	high	0.845386
EFM-19	Hs-578-T	0.953683	high	0.707357
EFM-19	T47D	0.953683	high	0.809594
EFM-19	EVSA-T	0.923978	interhigh	0.820285
EFM-19	HCC1395	0.933779	interhigh	0.808977
EFM-19	HCC1500	0.941195	interhigh	0.811021
EFM-19	HCC1569	0.94368	interhigh	0.815966
EFM-19	HCC2157	0.943058	interhigh	0.759931
EFM-19	JIMT-1	0.901095	interhigh	0.81635
EFM-19	MCF7	0.907663	interhigh	0.659774
EFM-19	MDA-MB-157	0.923978	interhigh	0.830124
EFM-19	MDA-MB-175-VII	0.91488	interhigh	0.73005
EFM-19	MDA-MB-231	0.946171	interhigh	0.750584
EFM-19	MDA-MB-361	0.906466	interhigh	0.834622
EFM-19	MDA-MB-415	0.938098	interhigh	0.783766
EFM-19	MDA-MB-436	0.939336	interhigh	0.790634
EFM-19	MDA-MB-468	0.934395	interhigh	0.759092
EFM-19	MFM-223	0.92703	interhigh	0.771179
EFM-19	MRK-nu-1	0.907663	interhigh	0.768426
EFM-19	OCUB-M	0.908263	interhigh	0.763816
EFM-19	UACC-893	0.923978	interhigh	0.702026
EFM-19	YMB-1-E	0.946795	interhigh	0.780142
EFM-19	EFM-192A	0.85579	interlow	0.800206
EFM-19	HCC1143	0.87238	interlow	0.823881
EFM-19	HCC1599	0.875849	interlow	0.793497
EFM-19	HCC1937	0.840048	interlow	0.861268
EFM-19	HCC202	0.878169	interlow	0.796675
EFM-19	MDA-MB-330	0.871226	interlow	0.870617
EFM-19	UACC-812	0.853525	interlow	0.73466
EFM-19	HCC1419	0.737414	low	0.771141
EFM-19	HCC1428	0.790684	low	0.81695
EFM-19	HCC1954	0.688629	low	0.74433
EFM-19	HCC2218	0.799171	low	0.703679
EFM-19	HCC70	0.756507	low	0.810615
EFM-19	HDQ-P1	0.800237	low	0.793067
EFM-19	MDA-MB-453	0.812053	low	0.762295
EFM-19	ZR-75-30	0.808815	low	0.803029
EFM-192A	EFM-192A	1	high	1
EFM-192A	EVSA-T	0.869498	interlow	0.717639
EFM-192A	HCC1187	0.891623	interlow	0.66589
EFM-192A	HCC1395	0.87065	interlow	0.780094
EFM-192A	HCC1500	0.872957	interlow	0.755011
EFM-192A	HCC1569	0.892801	interlow	0.814681
EFM-192A	HCC202	0.859767	interlow	0.795658
EFM-192A	HCC2157	0.882827	interlow	0.770456
EFM-192A	HCC38	0.879913	interlow	0.797012
EFM-192A	Hs-578-T	0.892801	interlow	0.702579
EFM-192A	JIMT-1	0.8672	interlow	0.855716
EFM-192A	MCF7	0.868923	interlow	0.831256
EFM-192A	MDA-MB-157	0.864906	interlow	0.763802
EFM-192A	MDA-MB-175-VII	0.856357	interlow	0.735027
EFM-192A	MDA-MB-231	0.877589	interlow	0.767739
EFM-192A	MDA-MB-330	0.849574	interlow	0.852705
EFM-192A	MDA-MB-361	0.880495	interlow	0.855506
EFM-192A	MDA-MB-415	0.878169	interlow	0.793831
EFM-192A	MDA-MB-436	0.879332	interlow	0.798958
EFM-192A	MDA-MB-468	0.874691	interlow	0.742383
EFM-192A	MFM-223	0.855223	interlow	0.632143
EFM-192A	MRK-nu-1	0.849574	interlow	0.816249
EFM-192A	OCUB-M	0.868348	interlow	0.763583
EFM-192A	T47D	0.892801	interlow	0.677318
EFM-192A	UACC-812	0.832278	interlow	0.651499
EFM-192A	UACC-893	0.882244	interlow	0.701892
EFM-192A	YMB-1-E	0.886335	interlow	0.744233
EFM-192A	ZR-75-30	0.845079	interlow	0.853626
EFM-192A	HCC1143	0.816388	low	0.737105
EFM-192A	HCC1419	0.784371	low	0.744661
EFM-192A	HCC1428	0.815302	low	0.78405
EFM-192A	HCC1599	0.818563	low	0.722143
EFM-192A	HCC1937	0.788048	low	0.78661
EFM-192A	HCC1954	0.699021	low	0.733752
EFM-192A	HCC2218	0.79174	low	0.713456
EFM-192A	HCC70	0.692865	low	0.758547
EFM-192A	HDQ-P1	0.748417	low	0.819522
EFM-192A	MDA-MB-453	0.772913	low	0.666153
EVSA-T	EVSA-T	1	high	1
EVSA-T	HCC1187	0.961253	high	0.809849
EVSA-T	HCC1569	0.952427	high	0.771936
EVSA-T	HCC2157	0.951799	high	0.819096
EVSA-T	Hs-578-T	0.96252	high	0.764473
EVSA-T	T47D	0.96252	high	0.849346
EVSA-T	YMB-1-E	0.95557	high	0.813998
EVSA-T	HCC1395	0.938717	interhigh	0.783809
EVSA-T	HCC1500	0.941195	interhigh	0.77415
EVSA-T	HCC38	0.948669	interhigh	0.825078
EVSA-T	JIMT-1	0.909462	interhigh	0.814647
EVSA-T	MCF7	0.922152	interhigh	0.643781
EVSA-T	MDA-MB-157	0.932549	interhigh	0.79285
EVSA-T	MDA-MB-175-VII	0.923369	interhigh	0.750727
EVSA-T	MDA-MB-231	0.946171	interhigh	0.7277
EVSA-T	MDA-MB-361	0.918509	interhigh	0.827109
EVSA-T	MDA-MB-415	0.946795	interhigh	0.805787
EVSA-T	MDA-MB-436	0.948044	interhigh	0.840172
EVSA-T	MDA-MB-468	0.943058	interhigh	0.817922
EVSA-T	MFM-223	0.90527	interhigh	0.811235
EVSA-T	MRK-nu-1	0.916088	interhigh	0.763515
EVSA-T	OCUB-M	0.916693	interhigh	0.799643
EVSA-T	UACC-812	0.895164	interhigh	0.816522
EVSA-T	UACC-893	0.932549	interhigh	0.799346
EVSA-T	HCC1143	0.883995	interlow	0.811032
EVSA-T	HCC1428	0.827316	interlow	0.834162
EVSA-T	HCC1599	0.883995	interlow	0.840868
EVSA-T	HCC1937	0.851265	interlow	0.828082
EVSA-T	HCC202	0.886335	interlow	0.746077
EVSA-T	MDA-MB-330	0.879332	interlow	0.832086
EVSA-T	HCC1419	0.779145	low	0.801684
EVSA-T	HCC1954	0.731965	low	0.737383
EVSA-T	HCC2218	0.806663	low	0.772467
EVSA-T	HCC70	0.748417	low	0.870124
EVSA-T	HDQ-P1	0.810972	low	0.789684
EVSA-T	MDA-MB-453	0.818563	low	0.832877
EVSA-T	ZR-75-30	0.816388	low	0.823391
HCC1143	HCC1143	1	high	1
HCC1143	HCC1187	0.908862	interhigh	0.806518
HCC1143	HCC1569	0.900501	interhigh	0.791944
HCC1143	HCC2157	0.899906	interhigh	0.759085
HCC1143	HCC38	0.896939	interhigh	0.805425
HCC1143	Hs-578-T	0.910063	interhigh	0.767456
HCC1143	MDA-MB-231	0.894573	interhigh	0.790406
HCC1143	MDA-MB-415	0.910664	interhigh	0.781407
HCC1143	MDA-MB-436	0.896347	interhigh	0.829597
HCC1143	T47D	0.910063	interhigh	0.783435
HCC1143	YMB-1-E	0.903479	interhigh	0.757566
HCC1143	HCC1395	0.887508	interlow	0.808644
HCC1143	HCC1500	0.889857	interlow	0.786427
HCC1143	HCC1599	0.834491	interlow	0.820644
HCC1143	HCC202	0.837821	interlow	0.746585
HCC1143	JIMT-1	0.859767	interlow	0.846831
HCC1143	MCF7	0.864906	interlow	0.660483
HCC1143	MDA-MB-157	0.88166	interlow	0.803816
HCC1143	MDA-MB-175-VII	0.88575	interlow	0.794129
HCC1143	MDA-MB-330	0.843399	interlow	0.811582
HCC1143	MDA-MB-361	0.868348	interlow	0.821802
HCC1143	MDA-MB-468	0.891623	interlow	0.805498
HCC1143	MFM-223	0.862619	interlow	0.830391
HCC1143	MRK-nu-1	0.866052	interlow	0.737824
HCC1143	OCUB-M	0.867774	interlow	0.751809
HCC1143	UACC-893	0.882827	interlow	0.786688
HCC1143	HCC1419	0.705701	low	0.743611
HCC1143	HCC1428	0.755999	low	0.803168
HCC1143	HCC1937	0.803444	low	0.849535
HCC1143	HCC1954	0.66685	low	0.775303
HCC1143	HCC2218	0.764159	low	0.732458
HCC1143	HCC70	0.706659	low	0.84992
HCC1143	HDQ-P1	0.791212	low	0.821173
HCC1143	MDA-MB-453	0.793327	low	0.770685
HCC1143	UACC-812	0.824024	low	0.728393
HCC1143	ZR-75-30	0.773431	low	0.757251
HCC1187	HCC1187	1	high	1
HCC1187	HCC1395	0.970159	high	0.769927
HCC1187	HCC1500	0.971438	high	0.741956
HCC1187	HCC1569	0.984319	high	0.765285
HCC1187	HCC2157	0.982376	high	0.778122
HCC1187	HCC38	0.980437	high	0.792074
HCC1187	Hs-578-T	0.994745	high	0.708263
HCC1187	MDA-MB-157	0.96252	high	0.770348
HCC1187	MDA-MB-175-VII	0.954311	high	0.702503
HCC1187	MDA-MB-231	0.977857	high	0.743295
HCC1187	MDA-MB-415	0.978502	high	0.719906
HCC1187	MDA-MB-436	0.979791	high	0.764221
HCC1187	MDA-MB-468	0.974642	high	0.856336
HCC1187	T47D	0.993436	high	0.755663
HCC1187	UACC-893	0.96252	high	0.714941
HCC1187	YMB-1-E	0.986266	high	0.729695
HCC1187	HCC1599	0.912469	interhigh	0.875004
HCC1187	HCC202	0.91488	interhigh	0.699951
HCC1187	JIMT-1	0.939955	interhigh	0.77938
HCC1187	MCF7	0.944302	interhigh	0.620497
HCC1187	MDA-MB-330	0.908862	interhigh	0.727435
HCC1187	MDA-MB-361	0.945548	interhigh	0.740345
HCC1187	MFM-223	0.935628	interhigh	0.794749
HCC1187	MRK-nu-1	0.946795	interhigh	0.739319
HCC1187	OCUB-M	0.946171	interhigh	0.805953
HCC1187	HCC1937	0.87527	interlow	0.805921
HCC1187	HCC2218	0.83283	interlow	0.711228
HCC1187	HDQ-P1	0.835045	interlow	0.762016
HCC1187	MDA-MB-453	0.845079	interlow	0.760693
HCC1187	UACC-812	0.889269	interlow	0.748126
HCC1187	ZR-75-30	0.843959	interlow	0.714269
HCC1187	HCC1419	0.769814	low	0.694638
HCC1187	HCC1428	0.82512	low	0.758154
HCC1187	HCC1954	0.718246	low	0.756328
HCC1187	HCC70	0.773949	low	0.823416
HCC1395	HCC1395	1	high	1
HCC1395	HCC1500	0.952427	high	0.749934
HCC1395	HCC1569	0.96252	high	0.785629
HCC1395	HCC2157	0.959355	high	0.764449
HCC1395	HCC38	0.96252	high	0.823707
HCC1395	Hs-578-T	0.972718	high	0.831831
HCC1395	MDA-MB-231	0.959987	high	0.811705
HCC1395	MDA-MB-415	0.95683	high	0.835543
HCC1395	MDA-MB-436	0.958092	high	0.878326
HCC1395	MDA-MB-468	0.953055	high	0.788834
HCC1395	T47D	0.970159	high	0.668931
HCC1395	YMB-1-E	0.963154	high	0.750898
HCC1395	JIMT-1	0.917903	interhigh	0.877192
HCC1395	MCF7	0.923369	interhigh	0.770765
HCC1395	MDA-MB-157	0.939955	interhigh	0.822856
HCC1395	MDA-MB-175-VII	0.931934	interhigh	0.699635
HCC1395	MDA-MB-361	0.924588	interhigh	0.815596
HCC1395	MFM-223	0.91488	interhigh	0.775133
HCC1395	MRK-nu-1	0.924588	interhigh	0.751507
HCC1395	OCUB-M	0.923978	interhigh	0.69492
HCC1395	UACC-893	0.941195	interhigh	0.710336
HCC1395	HCC1599	0.892212	interlow	0.72134
HCC1395	HCC1937	0.85579	interlow	0.849658
HCC1395	HCC202	0.893392	interlow	0.705612
HCC1395	MDA-MB-330	0.893392	interlow	0.798002
HCC1395	UACC-812	0.868348	interlow	0.680142
HCC1395	HCC1419	0.752452	low	0.726823
HCC1395	HCC1428	0.806663	low	0.822714
HCC1395	HCC1954	0.700924	low	0.720481
HCC1395	HCC2218	0.813134	low	0.671685
HCC1395	HCC70	0.75956	low	0.802983
HCC1395	HDQ-P1	0.815302	low	0.798722
HCC1395	MDA-MB-453	0.82512	low	0.672128
HCC1395	ZR-75-30	0.82512	low	0.777042
HCC1419	HCC1419	1	high	1
HCC1419	HCC1428	0.816931	low	0.849665
HCC1419	HCC1500	0.752452	low	0.777703
HCC1419	HCC1569	0.771879	low	0.79068
HCC1419	HCC1599	0.706659	low	0.766242
HCC1419	HCC1937	0.753464	low	0.816193
HCC1419	HCC1954	0.672357	low	0.795753
HCC1419	HCC202	0.76109	low	0.774583
HCC1419	HCC2157	0.76109	low	0.780073
HCC1419	HCC2218	0.693337	low	0.796206
HCC1419	HCC38	0.76058	low	0.740928
HCC1419	HCC70	0.595482	low	0.785046
HCC1419	HDQ-P1	0.646517	low	0.729772
HCC1419	Hs-578-T	0.771879	low	0.694278
HCC1419	JIMT-1	0.735429	low	0.797845
HCC1419	MCF7	0.7409	low	0.639192
HCC1419	MDA-MB-157	0.745402	low	0.766131
HCC1419	MDA-MB-175-VII	0.738906	low	0.864413
HCC1419	MDA-MB-231	0.758541	low	0.707012
HCC1419	MDA-MB-330	0.711468	low	0.878451
HCC1419	MDA-MB-361	0.745904	low	0.846976
HCC1419	MDA-MB-415	0.75905	low	0.796005
HCC1419	MDA-MB-436	0.76007	low	0.740851
HCC1419	MDA-MB-453	0.663654	low	0.77356
HCC1419	MDA-MB-468	0.755999	low	0.766786
HCC1419	MFM-223	0.738906	low	0.720662
HCC1419	MRK-nu-1	0.732953	low	0.660836
HCC1419	OCUB-M	0.747411	low	0.752794
HCC1419	T47D	0.769814	low	0.780844
HCC1419	UACC-812	0.710986	low	0.763995
HCC1419	UACC-893	0.754477	low	0.840366
HCC1419	YMB-1-E	0.764159	low	0.82407
HCC1419	ZR-75-30	0.781754	low	0.857729
HCC1428	HCC1428	1	high	1
HCC1428	Hs-578-T	0.827316	interlow	0.761044
HCC1428	HCC1500	0.809893	low	0.825468
HCC1428	HCC1569	0.818563	low	0.829605
HCC1428	HCC1599	0.758032	low	0.773347
HCC1428	HCC1937	0.768783	low	0.858273
HCC1428	HCC1954	0.72068	low	0.792626
HCC1428	HCC202	0.75905	low	0.768512
HCC1428	HCC2157	0.816931	low	0.818721
HCC1428	HCC2218	0.689569	low	0.751242
HCC1428	HCC38	0.815302	low	0.838705
HCC1428	HCC70	0.640292	low	0.829573
HCC1428	HDQ-P1	0.697122	low	0.820128
HCC1428	JIMT-1	0.780188	low	0.846497
HCC1428	MCF7	0.790156	low	0.748621
HCC1428	MDA-MB-157	0.799171	low	0.861026
HCC1428	MDA-MB-175-VII	0.792269	low	0.791694
HCC1428	MDA-MB-231	0.813134	low	0.843718
HCC1428	MDA-MB-330	0.754984	low	0.87309
HCC1428	MDA-MB-361	0.785945	low	0.858366
HCC1428	MDA-MB-415	0.813676	low	0.827653
HCC1428	MDA-MB-436	0.814759	low	0.821536
HCC1428	MDA-MB-453	0.699972	low	0.787679
HCC1428	MDA-MB-468	0.811512	low	0.799385
HCC1428	MFM-223	0.792269	low	0.760802
HCC1428	MRK-nu-1	0.785945	low	0.748941
HCC1428	OCUB-M	0.792798	low	0.762413
HCC1428	T47D	0.82512	low	0.770466
HCC1428	UACC-812	0.746406	low	0.790976
HCC1428	UACC-893	0.800237	low	0.783172
HCC1428	YMB-1-E	0.819108	low	0.799366
HCC1428	ZR-75-30	0.814759	low	0.793468
HCC1500	HCC1500	1	high	1
HCC1500	HCC1569	0.96252	high	0.847698
HCC1500	HCC2157	0.961886	high	0.810975
HCC1500	HCC38	0.966332	high	0.821587
HCC1500	Hs-578-T	0.972718	high	0.616213
HCC1500	MDA-MB-231	0.983023	high	0.770904
HCC1500	MDA-MB-415	0.95683	high	0.764712
HCC1500	MDA-MB-436	0.958092	high	0.753388
HCC1500	MDA-MB-468	0.953055	high	0.785351
HCC1500	T47D	0.972718	high	0.778366
HCC1500	YMB-1-E	0.966969	high	0.820432
HCC1500	HCC202	0.898125	interhigh	0.771881
HCC1500	JIMT-1	0.919115	interhigh	0.805789
HCC1500	MCF7	0.925808	interhigh	0.651434
HCC1500	MDA-MB-157	0.942437	interhigh	0.78979
HCC1500	MDA-MB-175-VII	0.933164	interhigh	0.774341
HCC1500	MDA-MB-361	0.924588	interhigh	0.792566
HCC1500	MFM-223	0.91488	interhigh	0.736182
HCC1500	MRK-nu-1	0.925808	interhigh	0.790628
HCC1500	OCUB-M	0.926419	interhigh	0.796063
HCC1500	UACC-893	0.941195	interhigh	0.790799
HCC1500	HCC1599	0.892212	interlow	0.83474
HCC1500	HCC1937	0.85579	interlow	0.846357
HCC1500	MDA-MB-330	0.888682	interlow	0.836083
HCC1500	MDA-MB-453	0.827316	interlow	0.781481
HCC1500	UACC-812	0.87065	interlow	0.710458
HCC1500	HCC1954	0.702832	low	0.774188
HCC1500	HCC2218	0.815302	low	0.800848
HCC1500	HCC70	0.778103	low	0.827804
HCC1500	HDQ-P1	0.816388	low	0.77653
HCC1500	ZR-75-30	0.826218	low	0.650671
HCC1569	HCC1569	1	high	1
HCC1569	HCC2157	0.974642	high	0.802717
HCC1569	HCC38	0.972718	high	0.859221
HCC1569	Hs-578-T	0.986915	high	0.643487
HCC1569	MDA-MB-157	0.961253	high	0.798326
HCC1569	MDA-MB-231	0.970159	high	0.78503
HCC1569	MDA-MB-415	0.970798	high	0.767796
HCC1569	MDA-MB-436	0.972078	high	0.760901
HCC1569	MDA-MB-468	0.966969	high	0.80768
HCC1569	T47D	0.984319	high	0.784098
HCC1569	UACC-893	0.96506	high	0.808232
HCC1569	YMB-1-E	0.977214	high	0.822844
HCC1569	HCC1599	0.908862	interhigh	0.856244
HCC1569	HCC202	0.916088	interhigh	0.785902
HCC1569	JIMT-1	0.941195	interhigh	0.841634
HCC1569	MCF7	0.935628	interhigh	0.711631
HCC1569	MDA-MB-175-VII	0.945548	interhigh	0.817555
HCC1569	MDA-MB-330	0.911265	interhigh	0.856911
HCC1569	MDA-MB-361	0.948044	interhigh	0.826583
HCC1569	MFM-223	0.928254	interhigh	0.70841
HCC1569	MRK-nu-1	0.938098	interhigh	0.774741
HCC1569	OCUB-M	0.948669	interhigh	0.836323
HCC1569	HCC1937	0.868348	interlow	0.843926
HCC1569	HCC2218	0.833937	interlow	0.775294
HCC1569	HDQ-P1	0.827316	interlow	0.806815
HCC1569	MDA-MB-453	0.846201	interlow	0.787278
HCC1569	UACC-812	0.890445	interlow	0.767118
HCC1569	ZR-75-30	0.843959	interlow	0.697548
HCC1569	HCC1954	0.719219	low	0.832992
HCC1569	HCC70	0.767753	low	0.821915
HCC1599	HCC1599	1	high	1
HCC1599	HCC2157	0.904672	interhigh	0.776915
HCC1599	HCC38	0.904075	interhigh	0.894697
HCC1599	Hs-578-T	0.91488	interhigh	0.682317
HCC1599	MDA-MB-231	0.899312	interhigh	0.766679
HCC1599	MDA-MB-415	0.899906	interhigh	0.717871
HCC1599	MDA-MB-436	0.903479	interhigh	0.795224
HCC1599	MDA-MB-468	0.896347	interhigh	0.870921
HCC1599	T47D	0.913674	interhigh	0.847193
HCC1599	YMB-1-E	0.905868	interhigh	0.789995
HCC1599	HCC202	0.843399	interlow	0.791476
HCC1599	JIMT-1	0.86319	interlow	0.828537
HCC1599	MCF7	0.8672	interlow	0.599934
HCC1599	MDA-MB-157	0.886335	interlow	0.816076
HCC1599	MDA-MB-175-VII	0.876429	interlow	0.77536
HCC1599	MDA-MB-330	0.8356	interlow	0.802286
HCC1599	MDA-MB-361	0.869498	interlow	0.795505
HCC1599	MFM-223	0.860337	interlow	0.785581
HCC1599	MRK-nu-1	0.87065	interlow	0.813608
HCC1599	OCUB-M	0.868923	interlow	0.86359
HCC1599	UACC-893	0.886335	interlow	0.779447
HCC1599	HCC1937	0.805589	low	0.859777
HCC1599	HCC1954	0.657751	low	0.790374
HCC1599	HCC2218	0.764159	low	0.767885
HCC1599	HCC70	0.710504	low	0.847479
HCC1599	HDQ-P1	0.767239	low	0.816603
HCC1599	MDA-MB-453	0.775504	low	0.80012
HCC1599	UACC-812	0.817475	low	0.724847
HCC1599	ZR-75-30	0.775504	low	1
HCC1937	HCC1937	1	high	1
HCC1937	HCC2157	0.865479	interlow	0.810283
HCC1937	HCC38	0.864906	interlow	0.876713
HCC1937	Hs-578-T	0.877589	interlow	0.759059
HCC1937	JIMT-1	0.827866	interlow	0.867026
HCC1937	MCF7	0.831725	interlow	0.698193
HCC1937	MDA-MB-157	0.847886	interlow	0.806097
HCC1937	MDA-MB-175-VII	0.840606	interlow	0.825849
HCC1937	MDA-MB-231	0.862619	interlow	0.813269
HCC1937	MDA-MB-361	0.837266	interlow	0.87689
HCC1937	MDA-MB-415	0.86319	interlow	0.821567
HCC1937	MDA-MB-436	0.864334	interlow	0.866908
HCC1937	MDA-MB-468	0.859767	interlow	0.846681
HCC1937	MRK-nu-1	0.833937	interlow	0.77123
HCC1937	OCUB-M	0.8356	interlow	0.796886
HCC1937	T47D	0.87527	interlow	0.789373
HCC1937	UACC-893	0.850137	interlow	0.816275
HCC1937	YMB-1-E	0.868923	interlow	0.87187
HCC1937	HCC1954	0.634114	low	0.812669
HCC1937	HCC202	0.805589	low	0.793078
HCC1937	HCC2218	0.732459	low	0.763169
HCC1937	HCC70	0.689099	low	0.855918
HCC1937	HDQ-P1	0.746406	low	0.857321
HCC1937	MDA-MB-330	0.801305	low	0.874235
HCC1937	MDA-MB-453	0.763647	low	0.805307
HCC1937	MFM-223	0.82512	low	0.780756
HCC1937	UACC-812	0.785945	low	0.751727
HCC1937	ZR-75-30	0.808815	low	0.871444
HCC1954	HCC1954	1	high	1
HCC1954	HCC202	0.669599	low	0.756246
HCC1954	HCC2157	0.710986	low	0.761227
HCC1954	HCC2218	0.60518	low	0.794403
HCC1954	HCC38	0.708579	low	0.782211
HCC1954	HCC70	0.611996	low	0.778423
HCC1954	HDQ-P1	0.611996	low	0.806671
HCC1954	Hs-578-T	0.719219	low	0.651325
HCC1954	JIMT-1	0.691451	low	0.810434
HCC1954	MCF7	0.683481	low	0.652511
HCC1954	MDA-MB-157	0.696174	low	0.736673
HCC1954	MDA-MB-175-VII	0.699496	low	0.829191
HCC1954	MDA-MB-231	0.708579	low	0.791461
HCC1954	MDA-MB-330	0.677901	low	0.792681
HCC1954	MDA-MB-361	0.692865	low	0.800448
HCC1954	MDA-MB-415	0.71776	low	0.754584
HCC1954	MDA-MB-436	0.708099	low	0.73205
HCC1954	MDA-MB-453	0.625803	low	0.784768
HCC1954	MDA-MB-468	0.704265	low	0.802193
HCC1954	MFM-223	0.693809	low	0.676836
HCC1954	MRK-nu-1	0.683481	low	0.690839
HCC1954	OCUB-M	0.699021	low	0.802293
HCC1954	T47D	0.719219	low	0.764982
HCC1954	UACC-812	0.676511	low	0.757206
HCC1954	UACC-893	0.708579	low	0.835318
HCC1954	YMB-1-E	0.713883	low	0.80129
HCC1954	ZR-75-30	0.662288	low	0.757258
HCC202	HCC202	1	high	1
HCC202	HCC2157	0.911867	interhigh	0.726098
HCC202	HCC38	0.902882	interhigh	0.789654
HCC202	Hs-578-T	0.916088	interhigh	0.554112
HCC202	MDA-MB-231	0.900501	interhigh	0.658069
HCC202	MDA-MB-415	0.901095	interhigh	0.707869
HCC202	MDA-MB-436	0.902286	interhigh	0.703733
HCC202	MDA-MB-468	0.897532	interhigh	0.762229
HCC202	T47D	0.916088	interhigh	0.764711
HCC202	UACC-893	0.900501	interhigh	0.787157
HCC202	YMB-1-E	0.909462	interhigh	0.830162
HCC202	HCC2218	0.840048	interlow	0.854171
HCC202	JIMT-1	0.879332	interlow	0.738323
HCC202	MCF7	0.87065	interlow	0.592656
HCC202	MDA-MB-157	0.888682	interlow	0.699015
HCC202	MDA-MB-175-VII	0.87875	interlow	0.782602
HCC202	MDA-MB-330	0.850137	interlow	0.804244
HCC202	MDA-MB-361	0.882244	interlow	0.762329
HCC202	MFM-223	0.861477	interlow	0.681956
HCC202	MRK-nu-1	0.871803	interlow	0.729433
HCC202	OCUB-M	0.882827	interlow	0.813347
HCC202	UACC-812	0.838378	interlow	0.768966
HCC202	HCC70	0.711468	low	0.790168
HCC202	HDQ-P1	0.768268	low	0.755886
HCC202	MDA-MB-453	0.789102	low	0.826271
HCC202	ZR-75-30	0.818019	low	0.850841
HCC2157	HCC2157	1	high	1
HCC2157	HCC38	0.96952	high	0.780091
HCC2157	Hs-578-T	0.983671	high	0.717447
HCC2157	MDA-MB-157	0.953055	high	0.819973
HCC2157	MDA-MB-231	0.966969	high	0.803454
HCC2157	MDA-MB-415	0.967606	high	0.836479
HCC2157	MDA-MB-436	0.968882	high	0.795598
HCC2157	MDA-MB-468	0.963789	high	0.802229
HCC2157	T47D	0.984967	high	0.763122
HCC2157	UACC-893	0.951799	high	0.766535
HCC2157	YMB-1-E	0.97657	high	0.784546
HCC2157	JIMT-1	0.929479	interhigh	0.845856
HCC2157	MCF7	0.935011	interhigh	0.775447
HCC2157	MDA-MB-175-VII	0.94368	interhigh	0.767527
HCC2157	MDA-MB-330	0.898718	interhigh	0.83955
HCC2157	MDA-MB-361	0.935011	interhigh	0.826931
HCC2157	MFM-223	0.925198	interhigh	0.744555
HCC2157	MRK-nu-1	0.936245	interhigh	0.755751
HCC2157	OCUB-M	0.939336	interhigh	0.774642
HCC2157	MDA-MB-453	0.83671	interlow	0.759978
HCC2157	UACC-812	0.880495	interlow	0.719064
HCC2157	ZR-75-30	0.834491	interlow	0.803958
HCC2157	HCC2218	0.824572	low	0.784106
HCC2157	HCC70	0.765185	low	0.834941
HCC2157	HDQ-P1	0.826767	low	0.810297
HCC2218	HCC2218	1	high	1
HCC2218	Hs-578-T	0.833937	interlow	0.519851
HCC2218	T47D	0.833937	interlow	0.776832
HCC2218	YMB-1-E	0.827866	interlow	0.818611
HCC2218	HCC38	0.821836	low	0.751251
HCC2218	HCC70	0.645624	low	0.753479
HCC2218	HDQ-P1	0.698071	low	0.741348
HCC2218	JIMT-1	0.795979	low	0.738687
HCC2218	MCF7	0.808276	low	0.594318
HCC2218	MDA-MB-157	0.807738	low	0.686652
HCC2218	MDA-MB-175-VII	0.799704	low	0.806198
HCC2218	MDA-MB-231	0.819652	low	0.66803
HCC2218	MDA-MB-330	0.769298	low	0.781457
HCC2218	MDA-MB-361	0.825669	low	0.755441
HCC2218	MDA-MB-415	0.820198	low	0.687355
HCC2218	MDA-MB-436	0.821289	low	0.686445
HCC2218	MDA-MB-453	0.764159	low	0.85096
HCC2218	MDA-MB-468	0.816931	low	0.756507
HCC2218	MFM-223	0.783847	low	0.66324
HCC2218	MRK-nu-1	0.793327	low	0.732249
HCC2218	OCUB-M	0.802374	low	0.817262
HCC2218	UACC-812	0.753464	low	0.757457
HCC2218	UACC-893	0.821836	low	0.833896
HCC2218	ZR-75-30	0.743899	low	0.840602
HCC38	HCC38	1	high	1
HCC38	Hs-578-T	0.983023	high	0.692027
HCC38	MDA-MB-157	0.94992	high	0.819169
HCC38	MDA-MB-231	0.974001	high	0.801713
HCC38	MDA-MB-415	0.966969	high	0.772859
HCC38	MDA-MB-436	0.968244	high	0.831943
HCC38	MDA-MB-468	0.963154	high	0.86798
HCC38	T47D	0.980437	high	0.765341
HCC38	UACC-893	0.951173	high	0.778047
HCC38	YMB-1-E	0.973359	high	0.799489
HCC38	JIMT-1	0.927642	interhigh	0.848125
HCC38	MCF7	0.933164	interhigh	0.709144
HCC38	MDA-MB-175-VII	0.941816	interhigh	0.780894
HCC38	MDA-MB-330	0.898125	interhigh	0.833071
HCC38	MDA-MB-361	0.934395	interhigh	0.847858
HCC38	MFM-223	0.924588	interhigh	0.732322
HCC38	MRK-nu-1	0.934395	interhigh	0.853793
HCC38	OCUB-M	0.933779	interhigh	0.838949
HCC38	MDA-MB-453	0.835045	interlow	0.803421
HCC38	UACC-812	0.877589	interlow	0.774904
HCC38	ZR-75-30	0.833937	interlow	0.750544
HCC38	HCC70	0.781232	low	0.859608
HCC38	HDQ-P1	0.824024	low	0.858367
HCC70	HCC70	1	high	1
HCC70	HDQ-P1	0.714366	low	0.83165
HCC70	Hs-578-T	0.776023	low	0.740477
HCC70	JIMT-1	0.731471	low	0.83488
HCC70	MCF7	0.735925	low	0.653041
HCC70	MDA-MB-157	0.757523	low	0.828187
HCC70	MDA-MB-175-VII	0.742898	low	0.757798
HCC70	MDA-MB-231	0.79174	low	0.771758
HCC70	MDA-MB-330	0.707619	low	0.846118
HCC70	MDA-MB-361	0.736917	low	0.838226
HCC70	MDA-MB-415	0.763135	low	0.814951
HCC70	MDA-MB-436	0.779666	low	0.832379
HCC70	MDA-MB-453	0.656395	low	0.790449
HCC70	MDA-MB-468	0.76109	low	0.853244
HCC70	MFM-223	0.729007	low	0.787046
HCC70	MRK-nu-1	0.736917	low	0.801215
HCC70	OCUB-M	0.764672	low	0.795082
HCC70	T47D	0.773949	low	0.821901
HCC70	UACC-812	0.69098	low	0.712059
HCC70	UACC-893	0.750432	low	0.787378
HCC70	YMB-1-E	0.768268	low	0.817743
HCC70	ZR-75-30	0.655492	low	0.768005
HDQ-P1	HDQ-P1	1	high	1
HDQ-P1	Hs-578-T	0.836155	interlow	0.770226
HDQ-P1	MDA-MB-415	0.846762	interlow	0.800815
HDQ-P1	MDA-MB-436	0.843399	interlow	0.875576
HDQ-P1	T47D	0.836155	interlow	0.737459
HDQ-P1	YMB-1-E	0.828967	interlow	0.756492
HDQ-P1	JIMT-1	0.789629	low	0.878436
HDQ-P1	MCF7	0.793327	low	0.748237
HDQ-P1	MDA-MB-157	0.808815	low	0.81335
HDQ-P1	MDA-MB-175-VII	0.823476	low	0.795476
HDQ-P1	MDA-MB-231	0.821836	low	0.842114
HDQ-P1	MDA-MB-330	0.7828	low	0.81827
HDQ-P1	MDA-MB-361	0.797573	low	0.841564
HDQ-P1	MDA-MB-453	0.716304	low	0.750284
HDQ-P1	MDA-MB-468	0.819108	low	0.829638
HDQ-P1	MFM-223	0.797573	low	0.750236
HDQ-P1	MRK-nu-1	0.79651	low	0.81011
HDQ-P1	OCUB-M	0.809893	low	0.770368
HDQ-P1	UACC-812	0.75956	low	0.80001
HDQ-P1	UACC-893	0.810972	low	0.763249
HDQ-P1	ZR-75-30	0.712433	low	0.788226
Hs-578-T	Hs-578-T	1	high	1
Hs-578-T	MDA-MB-157	0.963789	high	0.799025
Hs-578-T	MDA-MB-175-VII	0.95557	high	0.662164
Hs-578-T	MDA-MB-231	0.980437	high	0.782077
Hs-578-T	MDA-MB-415	0.981083	high	0.830908
Hs-578-T	MDA-MB-436	0.982376	high	0.864378
Hs-578-T	MDA-MB-468	0.977214	high	0.723634
Hs-578-T	T47D	0.994745	high	0.618359
Hs-578-T	UACC-893	0.96506	high	0.644557
Hs-578-T	YMB-1-E	0.987565	high	0.634299
Hs-578-T	JIMT-1	0.941195	interhigh	0.830331
Hs-578-T	MCF7	0.945548	interhigh	0.766916
Hs-578-T	MDA-MB-330	0.911265	interhigh	0.731436
Hs-578-T	MDA-MB-361	0.948044	interhigh	0.776085
Hs-578-T	MFM-223	0.940575	interhigh	0.797185
Hs-578-T	MRK-nu-1	0.948044	interhigh	0.609647
Hs-578-T	OCUB-M	0.947419	interhigh	0.583141
Hs-578-T	MDA-MB-453	0.846201	interlow	0.586187
Hs-578-T	UACC-812	0.890445	interlow	0.649147
Hs-578-T	ZR-75-30	0.846201	interlow	0.785396
JIMT-1	JIMT-1	1	high	1
JIMT-1	MDA-MB-157	0.910664	interhigh	0.837977
JIMT-1	MDA-MB-175-VII	0.902882	interhigh	0.801812
JIMT-1	MDA-MB-231	0.925198	interhigh	0.891611
JIMT-1	MDA-MB-361	0.907663	interhigh	0.895087
JIMT-1	MDA-MB-415	0.925808	interhigh	0.871529
JIMT-1	MDA-MB-436	0.92703	interhigh	0.905494
JIMT-1	MDA-MB-468	0.922152	interhigh	0.841628
JIMT-1	MRK-nu-1	0.895755	interhigh	0.819466
JIMT-1	OCUB-M	0.905868	interhigh	0.78085
JIMT-1	T47D	0.939955	interhigh	0.764431
JIMT-1	UACC-893	0.93748	interhigh	0.787241
JIMT-1	YMB-1-E	0.933164	interhigh	0.832866
JIMT-1	MCF7	0.893392	interlow	0.852343
JIMT-1	MDA-MB-330	0.891034	interlow	0.842004
JIMT-1	MFM-223	0.885164	interlow	0.802802
JIMT-1	UACC-812	0.871803	interlow	0.784323
JIMT-1	MDA-MB-453	0.818563	low	0.740969
JIMT-1	ZR-75-30	0.808815	low	0.816065
MCF7	MCF7	1	high	1
MCF7	MDA-MB-157	0.916088	interhigh	0.736532
MCF7	MDA-MB-175-VII	0.907064	interhigh	0.618532
MCF7	MDA-MB-231	0.930706	interhigh	0.814957
MCF7	MDA-MB-361	0.908263	interhigh	0.788375
MCF7	MDA-MB-415	0.930092	interhigh	0.80437
MCF7	MDA-MB-436	0.93132	interhigh	0.788139
MCF7	MDA-MB-468	0.926419	interhigh	0.695175
MCF7	MRK-nu-1	0.899906	interhigh	0.741651
MCF7	OCUB-M	0.900501	interhigh	0.658612
MCF7	T47D	0.945548	interhigh	0.572785
MCF7	UACC-893	0.91488	interhigh	0.601163
MCF7	YMB-1-E	0.938717	interhigh	0.589455
MCF7	MDA-MB-330	0.879913	interlow	0.721916
MCF7	MFM-223	0.889269	interlow	0.608413
MCF7	UACC-812	0.846201	interlow	0.520774
MCF7	MDA-MB-453	0.80398	low	0.552604
MCF7	ZR-75-30	0.805052	low	0.759529
MDA-MB-157	MDA-MB-157	1	high	1
MDA-MB-157	MDA-MB-436	0.949294	high	0.838104
MDA-MB-157	T47D	0.963789	high	0.721124
MDA-MB-157	YMB-1-E	0.95683	high	0.784388
MDA-MB-157	MDA-MB-175-VII	0.924588	interhigh	0.714634
MDA-MB-157	MDA-MB-231	0.947419	interhigh	0.795641
MDA-MB-157	MDA-MB-361	0.916088	interhigh	0.796317
MDA-MB-157	MDA-MB-415	0.948044	interhigh	0.801967
MDA-MB-157	MDA-MB-468	0.944302	interhigh	0.766993
MDA-MB-157	MFM-223	0.906466	interhigh	0.798794
MDA-MB-157	MRK-nu-1	0.922152	interhigh	0.751849
MDA-MB-157	OCUB-M	0.927642	interhigh	0.703773
MDA-MB-157	UACC-893	0.932549	interhigh	0.697223
MDA-MB-157	MDA-MB-330	0.880495	interlow	0.841428
MDA-MB-157	UACC-812	0.864906	interlow	0.736632
MDA-MB-157	MDA-MB-453	0.819652	low	0.687757
MDA-MB-157	ZR-75-30	0.817475	low	0.656627
MDA-MB-175-VII	MDA-MB-175-VII	1	high	1
MDA-MB-175-VII	MDA-MB-415	0.96506	high	0.740137
MDA-MB-175-VII	T47D	0.954311	high	0.796198
MDA-MB-175-VII	MDA-MB-231	0.939336	interhigh	0.762464
MDA-MB-175-VII	MDA-MB-330	0.895164	interhigh	0.839208
MDA-MB-175-VII	MDA-MB-361	0.908263	interhigh	0.858816
MDA-MB-175-VII	MDA-MB-436	0.941195	interhigh	0.736606
MDA-MB-175-VII	MDA-MB-468	0.936245	interhigh	0.798765
MDA-MB-175-VII	MFM-223	0.911867	interhigh	0.683576
MDA-MB-175-VII	MRK-nu-1	0.909462	interhigh	0.666768
MDA-MB-175-VII	OCUB-M	0.908862	interhigh	0.790678
MDA-MB-175-VII	UACC-893	0.924588	interhigh	0.886671
MDA-MB-175-VII	YMB-1-E	0.947419	interhigh	0.757065
MDA-MB-175-VII	UACC-812	0.85409	interlow	0.787788
MDA-MB-175-VII	MDA-MB-453	0.819108	low	0.804845
MDA-MB-175-VII	ZR-75-30	0.810432	low	0.882358
MDA-MB-231	MDA-MB-231	1	high	1
MDA-MB-231	MDA-MB-415	0.964424	high	0.818144
MDA-MB-231	MDA-MB-436	0.965696	high	0.845985
MDA-MB-231	MDA-MB-468	0.96062	high	0.807695
MDA-MB-231	T47D	0.977857	high	0.692474
MDA-MB-231	YMB-1-E	0.970798	high	0.726046
MDA-MB-231	MDA-MB-330	0.895755	interhigh	0.755386
MDA-MB-231	MDA-MB-361	0.931934	interhigh	0.818735
MDA-MB-231	MFM-223	0.922152	interhigh	0.724241
MDA-MB-231	MRK-nu-1	0.931934	interhigh	0.754408
MDA-MB-231	OCUB-M	0.93132	interhigh	0.726582
MDA-MB-231	UACC-893	0.948669	interhigh	0.734837
MDA-MB-231	MDA-MB-453	0.831725	interlow	0.706267
MDA-MB-231	UACC-812	0.87527	interlow	0.741077
MDA-MB-231	ZR-75-30	0.831725	interlow	0.684457
MDA-MB-330	MDA-MB-330	1	high	1
MDA-MB-330	MDA-MB-415	0.919115	interhigh	0.843518
MDA-MB-330	MDA-MB-436	0.897532	interhigh	0.821216
MDA-MB-330	T47D	0.908862	interhigh	0.778507
MDA-MB-330	UACC-893	0.907663	interhigh	0.824374
MDA-MB-330	YMB-1-E	0.902286	interhigh	0.833262
MDA-MB-330	MDA-MB-361	0.87875	interlow	0.888997
MDA-MB-330	MDA-MB-468	0.892801	interlow	0.778894
MDA-MB-330	MFM-223	0.872957	interlow	0.746927
MDA-MB-330	MRK-nu-1	0.866052	interlow	0.75416
MDA-MB-330	OCUB-M	0.875849	interlow	0.791516
MDA-MB-330	UACC-812	0.856357	interlow	0.742995
MDA-MB-330	MDA-MB-453	0.798638	low	0.795494
MDA-MB-330	ZR-75-30	0.800771	low	0.860446
MDA-MB-361	MDA-MB-361	1	high	1
MDA-MB-361	MDA-MB-415	0.932549	interhigh	0.862095
MDA-MB-361	MDA-MB-436	0.933779	interhigh	0.863686
MDA-MB-361	MDA-MB-468	0.928866	interhigh	0.797054
MDA-MB-361	MRK-nu-1	0.901095	interhigh	0.768254
MDA-MB-361	OCUB-M	0.911265	interhigh	0.791077
MDA-MB-361	T47D	0.945548	interhigh	0.816658
MDA-MB-361	UACC-893	0.930706	interhigh	0.831133
MDA-MB-361	YMB-1-E	0.938717	interhigh	0.852611
MDA-MB-361	MDA-MB-453	0.844519	interlow	0.800626
MDA-MB-361	MFM-223	0.891623	interlow	0.749853
MDA-MB-361	UACC-812	0.862048	interlow	0.728498
MDA-MB-361	ZR-75-30	0.815845	low	0.87976
MDA-MB-415	MDA-MB-415	1	high	1
MDA-MB-415	MDA-MB-436	0.966332	high	0.883822
MDA-MB-415	MDA-MB-468	0.961253	high	0.788897
MDA-MB-415	T47D	0.978502	high	0.743743
MDA-MB-415	UACC-893	0.951799	high	0.755401
MDA-MB-415	YMB-1-E	0.971438	high	0.800291
MDA-MB-415	MFM-223	0.936245	interhigh	0.758888
MDA-MB-415	MRK-nu-1	0.932549	interhigh	0.731839
MDA-MB-415	OCUB-M	0.931934	interhigh	0.70604
MDA-MB-415	MDA-MB-453	0.84564	interlow	0.705298
MDA-MB-415	UACC-812	0.875849	interlow	0.672014
MDA-MB-415	ZR-75-30	0.832278	interlow	0.832689
MDA-MB-436	MDA-MB-436	1	high	1
MDA-MB-436	MDA-MB-468	0.96252	high	0.833692
MDA-MB-436	T47D	0.979791	high	0.731256
MDA-MB-436	UACC-893	0.950546	high	0.769327
MDA-MB-436	YMB-1-E	0.972718	high	0.773955
MDA-MB-436	MFM-223	0.923978	interhigh	0.798622
MDA-MB-436	MRK-nu-1	0.933779	interhigh	0.789278
MDA-MB-436	OCUB-M	0.933164	interhigh	0.723678
MDA-MB-436	MDA-MB-453	0.833384	interlow	0.715754
MDA-MB-436	UACC-812	0.878169	interlow	0.744805
MDA-MB-436	ZR-75-30	0.833384	interlow	0.80146
MDA-MB-453	MDA-MB-453	1	high	1
MDA-MB-453	MDA-MB-468	0.830069	interlow	0.794896
MDA-MB-453	T47D	0.846201	interlow	0.842362
MDA-MB-453	UACC-893	0.841722	interlow	0.839459
MDA-MB-453	YMB-1-E	0.840048	interlow	0.832235
MDA-MB-453	MFM-223	0.797573	low	0.770018
MDA-MB-453	MRK-nu-1	0.805052	low	0.709582
MDA-MB-453	OCUB-M	0.815302	low	0.830579
MDA-MB-453	UACC-812	0.774985	low	0.769514
MDA-MB-453	ZR-75-30	0.728023	low	0.84406
MDA-MB-468	MDA-MB-468	1	high	1
MDA-MB-468	T47D	0.974642	high	0.777437
MDA-MB-468	YMB-1-E	0.967606	high	0.757065
MDA-MB-468	MFM-223	0.919115	interhigh	0.780135
MDA-MB-468	MRK-nu-1	0.928866	interhigh	0.797478
MDA-MB-468	OCUB-M	0.928254	interhigh	0.880158
MDA-MB-468	UACC-893	0.945548	interhigh	0.803106
MDA-MB-468	UACC-812	0.873535	interlow	0.730614
MDA-MB-468	ZR-75-30	0.828967	interlow	0.840511
MFM-223	MFM-223	1	high	1
MFM-223	OCUB-M	0.895755	interhigh	0.680382
MFM-223	T47D	0.935628	interhigh	0.773955
MFM-223	UACC-893	0.907663	interhigh	0.731185
MFM-223	YMB-1-E	0.928866	interhigh	0.768993
MFM-223	MRK-nu-1	0.891623	interlow	0.63578
MFM-223	UACC-812	0.837266	interlow	0.783375
MFM-223	ZR-75-30	0.810432	low	0.777816
MRK-nu-1	MRK-nu-1	1	high	1
MRK-nu-1	OCUB-M	0.917298	interhigh	0.832847
MRK-nu-1	T47D	0.948044	interhigh	0.711696
MRK-nu-1	UACC-893	0.917298	interhigh	0.699625
MRK-nu-1	YMB-1-E	0.939955	interhigh	0.751245
MRK-nu-1	UACC-812	0.848448	interlow	0.70407
MRK-nu-1	ZR-75-30	0.80398	low	0.686272
OCUB-M	OCUB-M	1	high	1
OCUB-M	T47D	0.948669	interhigh	0.816034
OCUB-M	UACC-893	0.927642	interhigh	0.821353
OCUB-M	YMB-1-E	0.940575	interhigh	0.813388
OCUB-M	UACC-812	0.858061	interlow	0.725105
OCUB-M	ZR-75-30	0.818563	low	0.801109
T47D	T47D	1	high	1
T47D	UACC-893	0.96252	high	0.823464
T47D	YMB-1-E	0.987565	high	0.893933
T47D	UACC-812	0.891623	interlow	0.775557
T47D	ZR-75-30	0.843959	interlow	0.781873
UACC-812	UACC-812	1	high	1
UACC-812	UACC-893	0.893982	interhigh	0.771342
UACC-812	YMB-1-E	0.883995	interlow	0.737331
UACC-893	UACC-893	1	high	1
UACC-893	YMB-1-E	0.95557	high	0.858638
UACC-893	ZR-75-30	0.829518	interlow	0.82586
YMB-1-E	YMB-1-E	1	high	1
ZR-75-30	ZR-75-30	1	high	1
