# Supplementary material for: Predicting breast cancer drug response using a multiple-layer cell line drug response network model
Source: BMC Cancer. 2021 May 31;21:648. doi: 10.1186/s12885-021-08359-6 (PMC8166022; doi:10.1186/s12885-021-08359-6)
Supplement: Supplementary file 2 — Additional file 2: Table S2. Associations between the expression level of PI3K pathway genes and PI3K inhibitor responses predicted by ML-CDN2. This table lists the PI3K pathway genes which show significant association between their expression levels with the predicted IC50 values of the PI3K pathway inhibitors. [file 12885_2021_8359_MOESM2_ESM.xlsx]

## Sheet: Significant_genes_in_PI3k_pathw
Drug	Gene	Adjusted p-value
Temsirolimus	ADRBK1	0.0201252
	CXCR4	0.00383627
	NGF	0.0191664
MK-2206	ADRBK1	2.14e-07
	PAK4	0.000813704
	PPP1CA	0.00152106
	PRKAG1	0.0332002
	TRIB3	0.0254471
Dactolisib	CXCR4	0.00215871
	FASLG	0.0259997
Pictilisib	ADRBK1	6.62e-06
	DAPP1	0.000448669
	IL2RG	0.016454
	LCK	0.0182298
	PAK4	0.0243692
	PPP1CA	0.00680301
AZD8055	PRKAR2A	0.027079
AZD6482	DAPP1	0.00456577
	TRIB3	0.0387923
PF-4708671	ADRBK1	0.00307133
	DUSP3	0.00864848
	IL2RG	4.92e-05
	LCK	0.0213319
	PIK3R3	0.00397836
Pictilisib	ADRBK1	6.62e-06
	DAPP1	0.000448669
	IL2RG	0.016454
	LCK	0.0182298
	PAK4	0.0243692
	PPP1CA	0.00680301
AZD6482	DAPP1	0.00456577
	TRIB3	0.0387923
BX-912	ADCY2	0.000205462
	CAB39L	0.0343496
	CDK1	1.48e-11
	CDK2	1.29e-05
	DUSP3	6.59e-05
	E2F1	2.04e-07
	PIN1	0.004091
	PLA2G12A	0.000247747
	PRKAG1	6.38e-05
	TNFRSF1A	0.000642494
	UBE2D3	0.00206113
ZSTK474	ARF1	0.00759833
	ITPR2	0.0175622
	NGF	0.0370167
	PAK4	1.08e-05
	PIK3R3	0.0181855
	TNFRSF1A	0.000212053
AS605240	E2F1	0.0415429
	SFN	0.0159809
Idelalisib	ADCY2	0.0298896
	ADRBK1	0.0013257
	CAB39	0.00586486
	CDK1	0.0151424
	DUSP3	0.000274138
	E2F1	0.0443941
	PAK4	0.018965
	PLCG1	0.0016627
	PPP1CA	0.0347299
	PTEN	0.000606953
	TNFRSF1A	0.000171858
Omipalisib	AKT1S1	0.0187851
	ARF1	0.00461027
	NGF	0.00880345
	PAK4	0.014915
	PIK3R3	0.000974866
	TNFRSF1A	0.00205053
PI-103	ARF1	0.0327062
	PAK4	0.00749405
	PRKCB	0.0189895
	PTEN	0.0111847
	TNFRSF1A	2.39e-06
PIK-93	ADCY2	0.00397708
	ADRBK1	1.02e-05
	CDK2	0.00756427
	DUSP3	2.68e-05
	ITPR2	0.0138232
	NGF	0.00210275
	PAK4	0.00021458
	PIK3R3	0.000180286
	PLCG1	0.00851426
	PPP1CA	7.62e-05
	TNFRSF1A	3.78e-10
GSK690693	ARF1	0.0101208
	PAK4	0.0162599
	PIK3R3	0.000498197
JW-7-52-1	ADRBK1	0.000238006
	CDK1	0.000247741
	EGFR	0.0264463
	EIF4E	0.000356152
	ITPR2	0.00312956
	MYD88	0.00129414
	NOD1	0.000945669
	PPP1CA	0.000590364
	RAC1	0.0037442
	RIT1	0.00610761
	RPS6KA3	0.000355329
	SFN	0.00399032
	STAT2	7.32e-05
	TSC2	0.0245217
A-443654	ADRBK1	0.00170693
	CAMK4	0.00267228
	CDK1	0.0243127
	EGFR	0.0122511
	ITPR2	0.00321689
	RPS6KA3	0.000462142
	SFN	0.0165633
	STAT2	0.000375443
TGX221	CDK1	1.14e-12
	DUSP3	0.00128401
	E2F1	0.0325515
	FASLG	0.00188946
	GNA14	0.000439984
	MAPK8	7.58e-06
	NOD1	0.0253183
	PIN1	7.07e-05
	PLA2G12A	0.0235751
	RPS6KA3	0.0199759
	TNFRSF1A	7.78e-07
